# Supplementary material for: Monte Carlo simulations of synchrotron X-ray dose affecting root growth during in vivo tomographic imaging
Source: Sci Rep. 2023 Apr 6;13:5643. doi: 10.1038/s41598-023-32540-5 (PMC10079845; doi:10.1038/s41598-023-32540-5)
Supplement: Supplementary file 3 — Supplementary Information 3. [file 41598_2023_32540_MOESM3_ESM.txt]

###### THIS IS A FLAIR FILE. YOU CAN OPEN IT WITH FLAIR PROGRAM ######
# flair project file
Version: 300
Mode: fluka
Title: Polychromatic Beam - Mogno B template
md5: 985f2022cdc526ef32eabaa7ed33fb14
Input:
TITLE
	Polychromatic Beam - Mogno B template
*
* ----------------------------  General parameters  -----------------------------------
GLOBAL , 2000.,,, 1. 1.
DEFAULTS PRECISIO
*
* ----------------------------  Beam parameter  ---------------------------------------
*Photon Beam parameter: maximum energy (E), type of particle, divergence, and shape.
BEAM PHOTON =-100*keV,, 3.1 0 0 1.
	scale=10000000000
*Photon position
BEAMPOS , 0.0 0.0 0 0.0 0.0 0.0
*Inicializate the source routine
SOURCE , 1.
*
* ----------------------------  Materials  --------------------------------------------
MATERIAL HYDROGEN 1.0 1.00794 0.0000838,,, 1.
MATERIAL POTASSIU 19. 39.10 0.862
MATERIAL OXYGEN 8.0 15.9994 0.00133
MATERIAL IRON 26.0 55.845 7.874
MATERIAL ZINC 30.,, 7.133
MATERIAL STRONTIU 38.,, 2.54
MATERIAL ZIRCONIU 40.,, 6.506
MATERIAL WATER,,, 1.
COMPOUND WATER 2. HYDROGEN 1. OXYGEN
MATERIAL DIAMOND 6.,, 3.52
LOW-MAT CARBON DIAMOND 6. -2. 296.
MATERIAL OXISOL,,, 2.7
COMPOUND OXISOL 56.9092 OXYGEN 0.006 ZINC 0.056 POTASSIU 0.064 MAGNESIU 5.3 IRON \
	 3.0 TITANIUM 12.2 ALUMINUM 22.3 SILICON 0.0028 STRONTIU 0.032 ZIRCONIU \
	 0.13 CALCIUM
MATERIAL SOIL,,, 2.0402
COMPOUND SOIL 70.0 OXISOL 15.0 AIR 15.0 WATER
*
* ----------------------------  Geometry  ---------------------------------------------
GEOBEGIN COMBNAME 0.0
	LABORDE
*
*
*  BODY DEFINITIONS
*  ----------------
*Black body
SPH blkbody 0.0 0.0 0.0 100000.
RPP void -1 1 -0.5 0.5 -10 100
RPP wall -7.5 7.5 101. 103. -200. 230.
RPP spec1 -0.5 0.5 -0.5 0.5 -2294.0 -2293.95
RPP spec2 -0.5 0.5 -0.5 0.5 -2293.95 -2293.9
RPP filter -5 5 -5 5 -129.0225 -128.7775
RCC vac 0. 0. -2295.0 0.0 0.0 2148.8 5.0
RPP window -5 5 -5 5 -146.2 -146.18
RCC root 0 -0.025 93.5 0 0.525 0 0.03
RPP slitout -5 5 -5 5 -577.302 -571.302
RPP slitin -0.11 0.11 -0.11 0.11 -577.302 -571.302
TRC soil 0 -0.8 93.5 0 2.5 0 0.057 0.32
RCC root03 0 0.075 93.5 0 0.05 0 0.03
	@select=8
RCC root02 0 0.025 93.5 0 0.05 0 0.03
	@select=8
RCC root01 0 -0.025 93.5 0 0.05 0 0.03
	@select=8
RCC root00 0 -0.0035 93.5 0 0.007 0 0.03
	@select=8
RPP fov -0.0035 0.0035 -0.0035 0.0035 93.355 93.645
	@select=8
END
*Black hole
REGION BLKBODY 5
	-void +blkbody
*Void around
REGION VOID 5
	+void -root -soil
REGION SPECT1 5
	+spec1 +void
REGION SPECT2 5
	+spec2 +void
REGION FILTER 5
	+filter +void
REGION VAC
	+vac +void -spec1 -spec2 -slitout
	| +slitin +void
REGION WINDOW 5
	+void +window
REGION ROOT 5
	+root   -root03 -root02 -root01   
	'        '
REGION SLIT
	+void +vac +slitout  -slitin
REGION SOIL
	+soil -root +void
REGION ROOT0
	+void +root +root00 
REGION ROOT1 5
	+root  +root01 -root00
REGION ROOT2 5
	+root  +root02
REGION ROOT3 5
	+root  +root03
END
GEOEND
*..+....1....+....2....+....3....+....4....+....5....+....6....+....7..
ASSIGNMA , BLCKHOLE BLKBODY
ASSIGNMA , AIR VOID
ASSIGNMA , VACUUM SPECT1
ASSIGNMA , VACUUM SPECT2
ASSIGNMA , SILICON FILTER
ASSIGNMA , VACUUM VAC
ASSIGNMA , DIAMOND WINDOW
ASSIGNMA , WATER ROOT
ASSIGNMA , COPPER SLIT
ASSIGNMA , SOIL SOIL
ASSIGNMA , WATER ROOT3
ASSIGNMA , WATER ROOT2
ASSIGNMA , WATER ROOT1
ASSIGNMA , WATER ROOT0
*
* ----------------------------  Thresholds  ---------------------------------------
*Transport cutoff 1 keV (electrons), 100 eV (photons) everywhere else
EMFCUT , =-1*keV =100*eV 0.0 VOID @LASTREG
EMFCUT PROD-CUT =-1*keV =100*eV 1.E-05 VACUUM @LASTMAT
*
* ----------------------------  Tracks  -------------------------------------------
*Only active it for few primaries (ex.: 10000) to reduce the output size
!USERDUMP dump 100. 41. 0.
*
* ----------------------------  Spectra  ------------------------------------------
*Spectrum - input
USRBDX SpecIn 99. PHOTON -51. SPECT1 SPECT2,, 0.0004 0.000001 500.,,, 1.
*Spectrum - reaching the soil
USRBDX SpecSoil 99. PHOTON -52. VOID SOIL,, 0.0004 0.000001 500.,,, 1.
*Spectrum - reaching the root
USRBDX SpecSoil 99. PHOTON -53 SOIL ROOT3,, 0.0004 0.000001 500.,,, 1.
ROT-DEFI rot90,, 90 90
ROT-DEFI rot90,,,, 93.5 0 0
*
* ----------------------------  Cylindrical Dose Map ------------------------------
USRBIN MapCyl1 11 DOSE -21 0.145 0 0.00385 0 0 -0.00385 20 180 1
USRBIN MapCyl2 11 DOSE -22 0.145 0 0.025 0 0 -0.025 20 180 1
ROTPRBIN ,, rot90,, MapCyl1 MapCyl2
*
* ----------------------------  Cartesian  Dose Map -------------------------------
USRBIN Map1 10. DOSE -23 0.15 0.00385 93.7 -0.15 -0.00385 93.3 120. 1. 160.
USRBIN Map2 10. DOSE -24 0.15 0.025 93.7 -0.15 -0.025 93.3 120. 1. 160.
*
* ----------------------------  Integrated Dose  ----------------------------------
USRBIN DoseRoot 12 DOSE -25 ROOT3,,, SOIL,,, 1
*
* ----------------------------  RUN  ----------------------------------------------
RANDOMIZ , 1. 1.
*Number of photons in the initialization (primaries) which depends on the computational
*resources available
START , 100000
STOP
EndInput

Page: Compile
Calculator:
	|2148.1023 + 24.7 + 121.5
	|> ans1 = 2294.3
	|24.7 + 121.5
	|> ans4 = 146.2
	|
	|
	|46122726642807.9 * 1.602176462E-7
	|> ans2 = 7.38967e+06
	|Gy/s/mA
	|> Error: unsupported operand type(s) for /: 'float' and 'str'
	|
	|
	|
	|
	|# Sample Position
	|2294.3 - 2291.5
	|> ans6 = 2.8
	|
	|#Si Filter Position
	|2294.3 - 2165.4
	|> ans8 = 128.9
	|
	|#Detector Position
	|2294.3 - 2303.2
	|> ans9 = -8.9
	|
	|
	|#FOV
	|2.9/(2294.3-574.3)*(2294.3-21.4)
	|> ans10 = 3.83222
	|
	|#Abertura
	|2.9/(2294.3-2.8)*(2294.3-574.3)
	|> ans13 = 2.17674
plotengine: Gnuplot

# Run information
Run: <default>
	Exe:      Mogno_Sync
End
Geometry: Geometry
	Frame.tsplit: 0.7921348314606742
	Layer: Media
		Palette: 1
		Palette._visible: 1
		Usrbin._visible: 1
		Usrbin.det: 3
		Usrbin.input: 1
	End
	Layer: 3D
		3D: 1
		3D._visible: 1
		3D.edgedetect: 1
		3D.xray: 141
		Options.viewport: 0
		Show: 0
		Show.lattice: 1
		Show.voxel: 1
		Usrbin.det: 2
		Usrbin.input: 1
	End
	Layer: USRBIN
		3D._visible: 1
		3D.edgedetect: 1
		3D.reflections: 4
		3D.skip1stblack: 1
		3D.xray: 57
		Options.errors: 0
		Options.grid: 0
		Options.gridlevel: 15
		Options.latticelevel: 23
		Options.ocube: -16
		Options.viewport: 0
		Palette: 1
		Palette._visible: 1
		Palette.alphamax: 1
		Palette.alphamin: 1
		Palette.cpd: 0
		Palette.label: Gy/s/mA
		Palette.log: 0
		Palette.max: 50.0
		Palette.min: 10.0
		Palette.n: 256
		Palette.smooth: 1
		Show.lattice: 1
		Show.vertex: 0
		Show.voxel: 1
		Usrbin: 1
		Usrbin._visible: 1
		Usrbin.alpha: 51
		Usrbin.file: Mogno_Sync_23.bnn
		Usrbin.input: 1
		Usrbin.norm: 1.602176462E-7 * 4.6e13
		Usrbin.rotdefi: rot90
		Usrbin.xofs: 0.0
		Usrbin.yofs: 0.0
	End
	Layer: USRDUMP
		Userdump: 1
		Userdump.PHOTON: 1
		Userdump._visible: 1
		Userdump.file: Mogno_Sync_01001_dump
		Userdump.n: 10000000
		Usrbin.alpha: 100
		Usrbin.file: Mogno_Sync_23.bnn
		Usrbin.input: 1
		Usrbin.norm: 4.61E+13  * 1.602176462E-7 * 1e-3 * 40 * 30
		Usrbin.rotdefi: rot90
		Usrbin.xofs: 0.0
		Usrbin.yofs: 0.0
	End
End

# Plots information
Plot: Red
	Type: Geometry
	basisu: 0 0 -1
	basisv: 1 0 0
	coord: Z-X
	extends: 31.9204 25.1382
	grid: 0
	layer: Media
	origin: 1.39343 0 12.939
End
Plot: Green
	Type: Geometry
	basisu: 0.833979 -0.0293729 -0.551013
	basisv: -0.170817 0.935787 -0.308422
	extends: 0.421273 1.27128
	layer: 3D
	origin: 0.29177 0.230232 93.9148
End
Plot: Blue
	Type: Geometry
	basisu: 0 0 1
	coord: Z-Y
	extends: 0.656379 0.817468
	layer: Media
	origin: 0 -0.427205 93.416
End
Plot: Magenta
	Type: Geometry
	coord: X-Y
	extends: 0.351061 0.437219
	grid: 0
	layer: USRBIN
	origin: -0.0205741 0.0088655 93.5
End
Plot: histogram
	Type: USRBIN
	cblog: 1
	cbtics: 1
	datafile: Mogno_Sync_25.bnn
	grid: 0
	hist: 2D Projection
	int: 1.4355326978729257E-007
	max: 6.92124877E-06
	min: 2.51629673E-09
	norm: 6.01E+9   * 1.602176462E-7
	title: USRBIN Mogno Sync 25
	ylabel: Gy/s/mA
End
Plot: spectra
	Type: USR-1D
	file.0: Mogno_Sync_51_tab.lis
	file.1: Mogno_Sync_52_tab.lis
	file.2: Mogno_Sync_53_tab.lis
	grid: 0
	lc.0: black
	lc.1: black
	lc.2: black
	lw.0: 2
	lw.1: 2
	lw.2: 2
	name.0: input
	name.1: soil
	name.2: root
	ndetectors: 3
	norm.0: 6.01E+9  * 1.602176462E-7
	norm.1: 6.01E+9  * 1.602176462E-7
	norm.2: 6.01E+9  * 1.602176462E-7
	pt.0: 7
	pt.1: 7
	pt.2: 7
	title: USR-1D Mogno Sync 51
	x.0: 2
	x.1: 2
	x.2: 2
	xlabel: Energy [keV]
	xlog: 1
	xnorm.0: 1/keV
	xnorm.1: 1/keV
	xnorm.2: 1/keV
	y.0: 1
	y.1: 1
	y.2: 1
	ylabel: Flux [photons/s/mA]
	ylog: 1
End
